# Supplementary material for: Graphene Oxide (GO) Impregnation of Polyamide-Based Composites Enhances Thermal Conductivity After Selective Laser Sintering
Source: Nanomaterials (Basel). 2026 Jan 27;16(3):170. doi: 10.3390/nano16030170 (PMC12899130; doi:10.3390/nano16030170)
Supplement: Supplementary file 1 [file nanomaterials-16-00170-s001.zip]

Archive with 1 entries (1 files):
- nanomaterials-4062033-supplementary.pdf
